# Supplementary material for: Efficacy of Presurgical Short-Term Endocrine Therapy During the Waiting Period for Surgery in Postmenopausal Hormone Receptor-Positive Breast Cancer
Source: Breast J. 2025 May 22;2025:9976413. doi: 10.1155/tbj/9976413 (PMC12122150; doi:10.1155/tbj/9976413)
Supplement: Supporting Information — Additional supporting information can be found online in the Supporting Information section. [file 9976413.f1.zip]

Archive with 2 entries (2 files):
- Supplement Table S1 Multivariate Analysis of Disease-free survival (DFS).docx
- Supplement Table S2 Multivariate Analysis of Overall Survival (OS).docx
